# Supplementary material for: Investigating Metabolic Phenotypes for Sarcoidosis Diagnosis and Exploring Immunometabolic Profiles to Unravel Disease Mechanisms
Source: Metabolites. 2024 Dec 31;15(1):7. doi: 10.3390/metabo15010007 (PMC11766916; doi:10.3390/metabo15010007)
Supplement: Supplementary file 1 [file metabolites-15-00007-s001.zip]

Archive with 1 entries (1 files):
- metabolites-3260350-supplementary.pdf
